# Supplementary material for: The Beneficial Effects of Conventional Visual Cues Are Retained When Augmented Reality Glasses Are Worn
Source: Parkinsons Dis. 2020 Apr 7;2020:4104712. doi: 10.1155/2020/4104712 (PMC7166266; doi:10.1155/2020/4104712)
Supplement: Supplementary Materials — Legend supplementary video 1. First-person view of the augmented reality three-dimensional transverse bars displayed through the augmented reality glasses. The wearer first moves the head up, looking ahead of the walking track (00 : 00–00 : 03 sec), and then back to just ahead of the feet (00 : 03–00 : 07 sec). Next, the wearer walks forward along the walking track, thereby crossing the augmented reality bars (00 : 07–00 : 19 sec), performs a half turn, and walks back across the same path (00 : 23–00 : 30 sec). Of note: the floor in this demo is different from the floor in the patient measurement. In the patient measurement, there was a carpet with irregular small dots in the room, and a plain grey linoleum floor in the hallway. Legend supplementary video 2. Videos of trials in the experiment under the various conditions: ‘Control' (no cues, no AR glasses) at 0 : 00–00 : 53 sec. ‘SG OFF' (AR glasses worn and switched off) at 00 : 54–02 : 20 sec. ‘SG AR' (AR bars displayed through AR glasses) at 02 : 21–05 : 36 sec. ‘Real bars' (real transverse bars on the floor. no AR glasses worn) at 05 : 36–05 : 42 sec. ‘SG real bars' (real transverse bars on the floor, AR glasses worn but switched off) at 05 : 42–05 : 48 sec. ‘Broom' (stepping over a hand-held broom, no AR glasses worn) at 05 : 49–05 : 55 sec. ‘Box' (kicking against a small box on the floor, no AR glasses worn) at 05 : 56–06 : 14 sec. [file 4104712.f1.zip]

Archive with 2 entries (2 files):
- 4104712.f1/Suppl video 1_AR cues.mp4
- 4104712.f1/Suppl video 2_all conditions.mp4
